# Supplementary material for: National and subnational burden of female and male breast cancer and risk factors in Iran from 1990 to 2019: results from the Global Burden of Disease study 2019
Source: Breast Cancer Res. 2023 Apr 26;25:47. doi: 10.1186/s13058-023-01633-4 (PMC10131337; doi:10.1186/s13058-023-01633-4)
Supplement: Supplementary file 2 — Additional file 2. Table 1 Scientific papers and data registry systems that were used by the GBD study 2019 to model and estimate the burden of breast cancer in Iran at national and subnational levels. [file 13058_2023_1633_MOESM2_ESM.xlsx]

## Sheet: Sheet 1 - advanced_search
advanced_search
Nid	Title	Original or alternative title	Time period covered	Coverage type	Geography	Data type	Secondary data type	Provider	Dataset URL	Series or system	Summary	Keywords	Contributors	Funders	Authors	Journal	Volume	Issue	Pages	Publisher	Publication year	Suggested citation	Publication status	Microdata status	Last major update on	Collaborator data	Use considerations	Consideration notes	Created on	Created by	Last modified on
150253	Cancer Occurrence in Ardabil: Results of a Population-Based Cancer Registry from Iran		01/1996 to 12/1999	Subnational	Iran (Islamic Republic of), Ardabīl	Scientific literature						Bladder cancer, Brain and nervous system cancers, Breast cancer, Cancers, Cervix uteri cancer, Colon and rectum cancers, Corpus uteri cancer, Death certificates, Gallbladder and biliary tract cancers, Hodgkin lymphoma, Incidence, Kidney and other urinary organ cancers, Larynx cancer, Leukemia, Liver cancer, Melanoma, Mouth cancer, Non-Hodgkin lymphoma, Oesophagus cancer, Ovary cancer, Pancreas ca…			Sadjadi A, Malekzadeh R, Derakhshan MH, Sepehr A, Nouraie M, Sotoudeh M, Yazdanbod A, Shokoohi B, Mashayekhi A, Arshi S, Majidpour A, Babaei M, Mosavi A, Mohagheghi MMA, Alimohammadian M	Int J Cancer	107		113–118		2003	Sadjadi A, Malekzadeh R, Derakhshan MH, Sepehr A, Nouraie M, Sotoudeh M, Yazdanbod A, Shokoohi B, Mashayekhi A, Arshi S, Majidpour A, Babaei M, Mosavi A, Mohagheghi MMA, Alimohammadian M. Cancer Occurrence in Ardabil: Results of a Population-Based Cancer Registry from Iran. Int J Cancer. 2003; 107: 113–118.							2014-07-02 11:08	gdntmoon	2020-02-07 10:58
150254	Declining incidence of esophageal cancer in the Turkmen Plain, eastern part of the Caspian Littoral of Iran: A retrospective cancer surveillance		01/1996 to 12/2000	Subnational	Iran (Islamic Republic of), Golestān	Scientific literature						Bladder cancer, Brain and nervous system cancers, Breast cancer, Cancers, Cervix uteri cancer, Colon and rectum cancers, Corpus uteri cancer, Gallbladder and biliary tract cancers, Hodgkin lymphoma, ICD-O-3, Incidence, Kidney and other urinary organ cancers, Larynx cancer, Leukemia, Liver cancer, Melanoma, Mouth cancer, Non-Hodgkin lymphoma, Oesophagus cancer, Ovary cancer, Pancreas cancer, Phary…			Semnani S, Sadjadi A, Fahimi S, Nouraie M, Naeimi M, Kabir J, Fakheri H, Saadatnia H, Ghavamnasiri MR, Malekzadeh R	Cancer Detect Prev	30		14-19		2006	Semnani S, Sadjadi A, Fahimi S, Nouraie M, Naeimi M, Kabir J, Fakheri H, Saadatnia H, Ghavamnasiri MR, Malekzadeh R. Declining incidence of esophageal cancer in the Turkmen Plain, eastern part of the Caspian Littoral of Iran: A retrospective cancer surveillance. Cancer Detect Prev. 2006; 30: 14-19.							2014-07-02 11:20	gdntmoon	2020-02-07 10:58
128974	Iran - Ardabil Cancer Registry Extracts 1985-2008		01/1985 to 12/2008	Subnational	Iran (Islamic Republic of), Ardabīl	Disease registry						Bladder cancer, Brain and nervous system cancers, Breast cancer, Cancers, Cervix uteri cancer, Colon and rectum cancers, Corpus uteri cancer, Ethnicity, Gallbladder and biliary tract cancers, Hodgkin lymphoma, ICD-10, ICD-9, ICD-O-1, Incidence, Kidney and other urinary organ cancers, Larynx cancer, Leukemia, Liver cancer, Melanoma, Mortality, Mouth cancer, Multiple myeloma, Non-Hodgkin lymphoma, …	Digestive Diseases Research Center (Iran), Ardabil University of Medical Sciences, International Agency for Research on Cancer (IARC)									Ardabil University of Medical Sciences, Digestive Diseases Research Center (Iran), International Agency for Research on Cancer (IARC). Iran - Ardabil Cancer Registry Extracts 1985-2008.							2014-01-10 16:04	elnel	2018-11-06 17:56
197947	Iran - Golestan Cancer Registry 2005-2007 - CI5		01/2005 to 12/2007	Subnational	Iran (Islamic Republic of), Golestān	Disease registry					These data appear in the Cancer Incidence in Five Continents Volume X Summary Database 2003-2007.	Cancers, Incidence, Larynx cancer, Breast cancer, Prostate cancer, Colon and rectum cancers, Bladder cancer										Iran - Golestan Cancer Registry 2005-2007 - CI5.							2015-05-05 09:03	jrh19	2018-11-06 18:55
129007	Iran - Golestan Cancer Registry Incidence Data 2006-2008		01/2006 to 12/2008	Subnational	Iran (Islamic Republic of), Golestān	Disease registry						Bladder cancer, Brain and nervous system cancers, Breast cancer, Cancers, Cervix uteri cancer, Colon and rectum cancers, Corpus uteri cancer, Death certificates, Gallbladder and biliary tract cancers, Hodgkin lymphoma, ICD-10, ICD-O-3, Incidence, Kidney and other urinary organ cancers, Larynx cancer, Leukemia, Liver cancer, Melanoma, Mouth cancer, Multiple myeloma, Non-Hodgkin lymphoma, Oesophagu…	Center for Disease Control and Prevention, Ministry of Health and Medical Education (Iran), Digestive Diseases Research Center (Iran), Golestan University of Medical Sciences (Iran)									Center for Disease Control and Prevention, Ministry of Health and Medical Education (Iran), Digestive Diseases Research Center (Iran), Golestan University of Medical Sciences (Iran). Iran - Golestan Cancer Registry Incidence Data 2006-2008.							2014-01-10 16:28	elnel	2018-11-06 17:56
330915	Iran National Cancer Registry 2000		01/2000 to 12/2000	Country	Iran (Islamic Republic of)	Disease registry	Subnationally representative			Iran National Cancer Registry		Bladder cancer, Brain and nervous system cancers, Breast cancer, Cancers, Cervix uteri cancer, Childhood cancers, Colon and rectum cancers, Corpus uteri cancer, Gallbladder and biliary tract cancers, Hodgkin lymphoma, ICD-O-3, Incidence, Kidney and other urinary organ cancers, Larynx cancer, Leukemia, Liver cancer, Mouth cancer, Non-Hodgkin lymphoma, Oesophagus cancer, Ovary cancer, Pancreas canc…	Center for Disease Control and Prevention, Ministry of Health and Medical Education (Iran)									Center for Disease Control and Prevention, Ministry of Health and Medical Education (Iran). Iran National Cancer Registry 2000.							2018-01-11 20:14	elnel	2021-08-05 20:10
330916	Iran National Cancer Registry 2001		01/2001 to 12/2001	Country	Iran (Islamic Republic of)	Disease registry	Subnationally representative			Iran National Cancer Registry		Bladder cancer, Brain and nervous system cancers, Breast cancer, Cancers, Cervix uteri cancer, Childhood cancers, Colon and rectum cancers, Corpus uteri cancer, Gallbladder and biliary tract cancers, Hodgkin lymphoma, ICD-O-3, Incidence, Kidney and other urinary organ cancers, Larynx cancer, Leukemia, Liver cancer, Mouth cancer, Non-Hodgkin lymphoma, Oesophagus cancer, Ovary cancer, Pancreas canc…	Center for Disease Control and Prevention, Ministry of Health and Medical Education (Iran)									Center for Disease Control and Prevention, Ministry of Health and Medical Education (Iran). Iran National Cancer Registry 2001.							2018-01-11 20:24	elnel	2021-08-05 20:10
330917	Iran National Cancer Registry 2002		01/2002 to 12/2002	Country	Iran (Islamic Republic of)	Disease registry	Subnationally representative			Iran National Cancer Registry		Bladder cancer, Brain and nervous system cancers, Breast cancer, Cancers, Cervix uteri cancer, Childhood cancers, Colon and rectum cancers, Corpus uteri cancer, Gallbladder and biliary tract cancers, Hodgkin lymphoma, ICD-O-3, Incidence, Kidney and other urinary organ cancers, Larynx cancer, Leukemia, Liver cancer, Mouth cancer, Non-Hodgkin lymphoma, Oesophagus cancer, Ovary cancer, Pancreas canc…	Center for Disease Control and Prevention, Ministry of Health and Medical Education (Iran)									Center for Disease Control and Prevention, Ministry of Health and Medical Education (Iran). Iran National Cancer Registry 2002.							2018-01-11 20:32	elnel	2021-08-05 20:10
330918	Iran National Cancer Registry 2003		01/2003 to 12/2003	Country	Iran (Islamic Republic of)	Disease registry	Subnationally representative			Iran National Cancer Registry		Bladder cancer, Brain and nervous system cancers, Breast cancer, Cancers, Cervix uteri cancer, Childhood cancers, Colon and rectum cancers, Corpus uteri cancer, Gallbladder and biliary tract cancers, Hodgkin lymphoma, ICD-O-3, Incidence, Kidney and other urinary organ cancers, Larynx cancer, Leukemia, Liver cancer, Mouth cancer, Non-Hodgkin lymphoma, Oesophagus cancer, Ovary cancer, Pancreas canc…	Center for Disease Control and Prevention, Ministry of Health and Medical Education (Iran)									Center for Disease Control and Prevention, Ministry of Health and Medical Education (Iran). Iran National Cancer Registry 2003.							2018-01-11 20:37	elnel	2021-08-05 20:10
330919	Iran National Cancer Registry 2004		01/2004 to 12/2004	Country	Iran (Islamic Republic of)	Disease registry	Subnationally representative			Iran National Cancer Registry		Bladder cancer, Brain and nervous system cancers, Breast cancer, Cancers, Cervix uteri cancer, Childhood cancers, Colon and rectum cancers, Corpus uteri cancer, Gallbladder and biliary tract cancers, Hodgkin lymphoma, ICD-O-3, Incidence, Kidney and other urinary organ cancers, Larynx cancer, Leukemia, Liver cancer, Mouth cancer, Non-Hodgkin lymphoma, Oesophagus cancer, Ovary cancer, Pancreas canc…	Center for Disease Control and Prevention, Ministry of Health and Medical Education (Iran)									Center for Disease Control and Prevention, Ministry of Health and Medical Education (Iran). Iran National Cancer Registry 2004.							2018-01-11 20:39	elnel	2021-08-05 20:10
330920	Iran National Cancer Registry 2005		01/2005 to 12/2005	Country	Iran (Islamic Republic of)	Disease registry	Subnationally representative			Iran National Cancer Registry		Bladder cancer, Brain and nervous system cancers, Breast cancer, Cancers, Cervix uteri cancer, Childhood cancers, Colon and rectum cancers, Corpus uteri cancer, Gallbladder and biliary tract cancers, Hodgkin lymphoma, ICD-O-3, Incidence, Kidney and other urinary organ cancers, Larynx cancer, Leukemia, Liver cancer, Mouth cancer, Non-Hodgkin lymphoma, Oesophagus cancer, Ovary cancer, Pancreas canc…	Center for Disease Control and Prevention, Ministry of Health and Medical Education (Iran)									Center for Disease Control and Prevention, Ministry of Health and Medical Education (Iran). Iran National Cancer Registry 2005.							2018-01-11 20:50	elnel	2021-08-05 20:10
330921	Iran National Cancer Registry 2006		01/2006 to 12/2006	Country	Iran (Islamic Republic of)	Disease registry	Subnationally representative			Iran National Cancer Registry		Bladder cancer, Brain and nervous system cancers, Breast cancer, Cancers, Cervix uteri cancer, Childhood cancers, Colon and rectum cancers, Corpus uteri cancer, Gallbladder and biliary tract cancers, Hodgkin lymphoma, ICD-O-3, Incidence, Kidney and other urinary organ cancers, Larynx cancer, Leukemia, Liver cancer, Mouth cancer, Non-Hodgkin lymphoma, Oesophagus cancer, Ovary cancer, Pancreas canc…	Center for Disease Control and Prevention, Ministry of Health and Medical Education (Iran)									Center for Disease Control and Prevention, Ministry of Health and Medical Education (Iran). Iran National Cancer Registry 2006.							2018-01-11 20:53	elnel	2021-08-05 20:10
330922	Iran National Cancer Registry 2007		01/2007 to 12/2007	Country	Iran (Islamic Republic of)	Disease registry	Subnationally representative			Iran National Cancer Registry		Bladder cancer, Brain and nervous system cancers, Breast cancer, Cancers, Cervix uteri cancer, Childhood cancers, Colon and rectum cancers, Corpus uteri cancer, Gallbladder and biliary tract cancers, Hodgkin lymphoma, ICD-O-3, Incidence, Kidney and other urinary organ cancers, Larynx cancer, Leukemia, Liver cancer, Mouth cancer, Non-Hodgkin lymphoma, Oesophagus cancer, Ovary cancer, Pancreas canc…	Center for Disease Control and Prevention, Ministry of Health and Medical Education (Iran)									Center for Disease Control and Prevention, Ministry of Health and Medical Education (Iran). Iran National Cancer Registry 2007.							2018-01-11 20:53	elnel	2021-08-05 20:10
330923	Iran National Cancer Registry 2008		01/2008 to 12/2008	Country	Iran (Islamic Republic of)	Disease registry	Subnationally representative			Iran National Cancer Registry		Bladder cancer, Brain and nervous system cancers, Breast cancer, Cancers, Cervix uteri cancer, Childhood cancers, Colon and rectum cancers, Corpus uteri cancer, Gallbladder and biliary tract cancers, Hodgkin lymphoma, ICD-O-3, Incidence, Kidney and other urinary organ cancers, Larynx cancer, Leukemia, Liver cancer, Mouth cancer, Non-Hodgkin lymphoma, Oesophagus cancer, Ovary cancer, Pancreas canc…	Center for Disease Control and Prevention, Ministry of Health and Medical Education (Iran)									Center for Disease Control and Prevention, Ministry of Health and Medical Education (Iran). Iran National Cancer Registry 2008.							2018-01-11 20:54	elnel	2021-08-05 20:10
330924	Iran National Cancer Registry 2009		01/2009 to 12/2009	Country	Iran (Islamic Republic of)	Disease registry	Subnationally representative			Iran National Cancer Registry		Bladder cancer, Brain and nervous system cancers, Breast cancer, Cancers, Cervix uteri cancer, Childhood cancers, Colon and rectum cancers, Corpus uteri cancer, Gallbladder and biliary tract cancers, Hodgkin lymphoma, ICD-O-3, Incidence, Kidney and other urinary organ cancers, Larynx cancer, Leukemia, Liver cancer, Mouth cancer, Non-Hodgkin lymphoma, Oesophagus cancer, Ovary cancer, Pancreas canc…	Center for Disease Control and Prevention, Ministry of Health and Medical Education (Iran)									Center for Disease Control and Prevention, Ministry of Health and Medical Education (Iran). Iran National Cancer Registry 2009.							2018-01-11 20:54	elnel	2021-08-05 20:10
330925	Iran National Cancer Registry 2010		01/2010 to 12/2010	Country	Iran (Islamic Republic of)	Disease registry	Subnationally representative			Iran National Cancer Registry		Bladder cancer, Brain and nervous system cancers, Breast cancer, Cancers, Cervix uteri cancer, Childhood cancers, Colon and rectum cancers, Corpus uteri cancer, Gallbladder and biliary tract cancers, Hodgkin lymphoma, ICD-O-3, Incidence, Kidney and other urinary organ cancers, Larynx cancer, Leukemia, Liver cancer, Mouth cancer, Non-Hodgkin lymphoma, Oesophagus cancer, Ovary cancer, Pancreas canc…	Center for Disease Control and Prevention, Ministry of Health and Medical Education (Iran)									Center for Disease Control and Prevention, Ministry of Health and Medical Education (Iran). Iran National Cancer Registry 2010.							2018-01-11 20:55	elnel	2021-08-05 20:10
88952	Iran National Cancer Registry Report 2003-2004		03/2003 to 02/2004	Country	Iran (Islamic Republic of)	Disease registry				Iran National Cancer Registry		Bladder cancer, Brain and nervous system cancers, Breast cancer, Cancers, Cervix uteri cancer, Colon and rectum cancers, Corpus uteri cancer, Gallbladder and biliary tract cancers, Hodgkin lymphoma, ICD-O-3, Incidence, Kidney and other urinary organ cancers, Larynx cancer, Leukemia, Liver cancer, Melanoma, Mouth cancer, Multiple myeloma, Non-Hodgkin lymphoma, Oesophagus cancer, Ovary cancer, Panc…	Center for Disease Control and Prevention, Ministry of Health and Medical Education (Iran)									Center for Disease Control and Prevention, Ministry of Health and Medical Education (Iran). Iran National Cancer Registry Report 2003-2004.							2013-04-24 15:53	elissat	2018-11-06 17:16
88960	Iran National Cancer Registry Report 2004-2005		03/2004 to 02/2005	Country	Iran (Islamic Republic of)	Disease registry				Iran National Cancer Registry		Bladder cancer, Brain and nervous system cancers, Breast cancer, Cancers, Cervix uteri cancer, Colon and rectum cancers, Corpus uteri cancer, Gallbladder and biliary tract cancers, Hodgkin lymphoma, ICD-O-3, Incidence, Kidney and other urinary organ cancers, Larynx cancer, Leukemia, Liver cancer, Melanoma, Mouth cancer, Multiple myeloma, Non-Hodgkin lymphoma, Oesophagus cancer, Ovary cancer, Panc…	Ministry of Health and Medical Education (Iran)									Ministry of Health and Medical Education (Iran). Iran National Cancer Registry Report 2004-2005.							2013-04-24 17:08	elissat	2018-11-06 17:16
88961	Iran National Cancer Registry Report 2005-2006		03/2005 to 02/2006	Country	Iran (Islamic Republic of)	Disease registry				Iran National Cancer Registry		Bladder cancer, Brain and nervous system cancers, Breast cancer, Cancers, Cervix uteri cancer, Colon and rectum cancers, Corpus uteri cancer, Gallbladder and biliary tract cancers, Hodgkin lymphoma, ICD-O-3, Incidence, Kidney and other urinary organ cancers, Larynx cancer, Leukemia, Liver cancer, Melanoma, Mortality, Mouth cancer, Multiple myeloma, Non-Hodgkin lymphoma, Oesophagus cancer, Ovary c…	Center for Disease Control and Prevention, Ministry of Health and Medical Education (Iran)									Center for Disease Control and Prevention, Ministry of Health and Medical Education (Iran). Iran National Cancer Registry Report 2005-2006.							2013-04-24 17:08	elissat	2018-11-06 17:16
88962	Iran National Cancer Registry Report 2006-2007		03/2006 to 02/2007	Country	Iran (Islamic Republic of)	Disease registry				Iran National Cancer Registry		Bladder cancer, Brain and nervous system cancers, Breast cancer, Cancers, Cervix uteri cancer, Colon and rectum cancers, Corpus uteri cancer, Gallbladder and biliary tract cancers, Hodgkin lymphoma, ICD-O-3, Incidence, Kidney and other urinary organ cancers, Larynx cancer, Leukemia, Liver cancer, Melanoma, Non-Hodgkin lymphoma, Oesophagus cancer, Ovary cancer, Pancreas cancer, Pharynx cancers, Pr…	Center for Disease Control and Prevention, Ministry of Health and Medical Education (Iran)									Center for Disease Control and Prevention, Ministry of Health and Medical Education (Iran). Iran National Cancer Registry Report 2006-2007.							2013-04-24 17:10	elissat	2018-11-06 17:16
88963	Iran National Cancer Registry Report 2008-2009		03/2008 to 02/2009	Country	Iran (Islamic Republic of)	Disease registry				Iran National Cancer Registry		Bladder cancer, Brain and nervous system cancers, Breast cancer, Cancers, Cervix uteri cancer, Colon and rectum cancers, Corpus uteri cancer, Gallbladder and biliary tract cancers, Hodgkin lymphoma, Incidence, Kidney and other urinary organ cancers, Larynx cancer, Liver cancer, Mouth cancer, Non-Hodgkin lymphoma, Oesophagus cancer, Ovary cancer, Pancreas cancer, Pharynx cancers, Skin cancers, Sto…	Center for Disease Control and Prevention, Ministry of Health and Medical Education (Iran)									Center for Disease Control and Prevention, Ministry of Health and Medical Education (Iran). Iran National Cancer Registry Report 2008-2009.							2013-04-24 17:12	elissat	2018-11-06 17:16
88964	Iran National Cancer Registry Report 2009-2010		03/2009 to 03/2010	Country	Iran (Islamic Republic of)	Disease registry				Iran National Cancer Registry		Bladder cancer, Brain and nervous system cancers, Breast cancer, Cancers, Cervix uteri cancer, Colon and rectum cancers, Corpus uteri cancer, Gallbladder and biliary tract cancers, Hodgkin lymphoma, ICD-O-3, Incidence, Larynx cancer, Leukemia, Liver cancer, Mouth cancer, Multiple myeloma, Non-Hodgkin lymphoma, Oesophagus cancer, Ovary cancer, Pancreas cancer, Pharynx cancers, Prostate cancer, Ski…	Center for Disease Control and Prevention, Ministry of Health and Medical Education (Iran)									Center for Disease Control and Prevention, Ministry of Health and Medical Education (Iran). Iran National Cancer Registry Report 2009-2010.							2013-04-24 17:14	elissat	2018-11-06 17:16
